# Supplementary material for: Identification of sero-reactive antigens for the early diagnosis of Johne’s disease in cattle
Source: PLoS One. 2017 Sep 1;12(9):e0184373. doi: 10.1371/journal.pone.0184373 (PMC5581170; doi:10.1371/journal.pone.0184373)
Supplement: S1 Table — (XLSX) [file pone.0184373.s001.xlsx]

## Sheet: S1 Table
S1 Table. Serum samples used in the study
Group	Blind Tube No	Cow No	Date collected	Lactation No	DIM	Dairy Farm	State	Quest date	Herd size	Housing	Bovine TB test	Year TB tested	Johnes testing	Test used	Year 1	Test Prev (%)	IDEXX Serum ELISA-All_ELISA result	IDEXX Serum ELISA-All_ELISA SP ratio	ParaChek Serum ELISA_ELISA result	ParaChek Serum ELISA_ELISA OD	Milk-Archive ELISA_ELISA result	Milk-Archive ELISA_ELISA SP ratio	HEYM Fecal culture_Result	Avg CFU/g	MGIT Fecal Culture_Result	MGIT Fecal Culture_Days to +	MGIT Fecal Culture_AF stain	MGIT Fecal Culture_PCR confirm	Trek Fecal Culture_Result	Trek Fecal Culture_Days to +	Trek Fecal Culture_AF stain	Trek Fecal Culture_PCR confirm	LT TaqMan Fecal PCR_Result	LT TaqMan Fecal PCR_CT value 1	Tetracore Fecal PCR_Result	Tetra-avg
NL	1294	1625	2012-01-23	5	4	A	PA	2012-01-24	222	Freestall	Yes	long time ago	Yes	ELISA serum	2011	0	N	-0.007	N	0.0505	N	0.007	N	0	N		N		N		N		N	Undetermined	N	Undetermined
NL	1591	1758	2012-01-23	3	248	A	PA	2012-01-24	222	Freestall	Yes	long time ago	Yes	ELISA serum	2011	0	N	-0.002	N	0.052	N	0.013	N	0	N		N		N		N		N	Undetermined	N	Undetermined
NL	1775	1843	2012-01-23	3	6	A	PA	2012-01-24	222	Freestall	Yes	long time ago	Yes	ELISA serum	2011	0	N	0	N	0.0655	N	0.003	N	0	N		N		N		N		N	Undetermined	N	Undetermined
NL	1224	1887	2012-01-23	2	124	A	PA	2012-01-24	222	Freestall	Yes	long time ago	Yes	ELISA serum	2011	0	N	0.003	N	0.0555	N	0.007	N	0	N		N		N		N		N	Undetermined	N	Undetermined
NL	1420	1506	2012-01-23	6	1	A	PA	2012-01-24	222	Freestall	Yes	long time ago	Yes	ELISA serum	2011	0	N	0.005	N	0.0555	N	0.013	N	0	N		N		N		N		N	Undetermined	N	Undetermined
NL	1497	1841	2012-01-23	2	202	A	PA	2012-01-24	222	Freestall	Yes	long time ago	Yes	ELISA serum	2011	0	N	0.005	N	0.0535	N	0.009	N	0	N		N		N		N		N	Undetermined	N	Undetermined
NL	1634	1911	2012-01-23	2	3	A	PA	2012-01-24	222	Freestall	Yes	long time ago	Yes	ELISA serum	2011	0	N	0.005	N	0.05	N	0.009	N	0	N		N		N		N		N	Undetermined	N	Undetermined
NL	1395	1907	2012-01-23	2	49	A	PA	2012-01-24	222	Freestall	Yes	long time ago	Yes	ELISA serum	2011	0	N	0.007	N	0.054	N	0.065	N	0	N		N		N		N		N	Undetermined	N	Undetermined
NL	1465	1663	2012-01-23	4	216	A	PA	2012-01-24	222	Freestall	Yes	long time ago	Yes	ELISA serum	2011	0	N	0.007	N	0.058	N	0.007	N	0	N		N		N		N		N	Undetermined	N	Undetermined
NL	1057	1639	2012-01-23	4	257	A	PA	2012-01-24	222	Freestall	Yes	long time ago	Yes	ELISA serum	2011	0	N	0.009	N	0.063	N	0.016	N	0	N		N		N		N		N	Undetermined	N	Undetermined
NL	1630	1284	2012-01-23	8	118	A	PA	2012-01-24	222	Freestall	Yes	long time ago	Yes	ELISA serum	2011	0	N	0.009	N	0.056	N	0.009	N	0	N		N		N		N		N	Undetermined	N	Undetermined
NL	1833	1669	2012-01-23	4	141	A	PA	2012-01-24	222	Freestall	Yes	long time ago	Yes	ELISA serum	2011	0	N	0.009	N	0.0585	N	0.003	N	0	N		N		N		N		N	Undetermined	N	Undetermined
NL	1762	1751	2012-01-23	3	272	A	PA	2012-01-24	222	Freestall	Yes	long time ago	Yes	ELISA serum	2011	0	N	0.01	N	0.0575	N	0.014	N	0	N		N		N		N		N	Undetermined	N	Undetermined
NL	1153	1678	2012-01-23	4	266	A	PA	2012-01-24	222	Freestall	Yes	long time ago	Yes	ELISA serum	2011	0	N	0.011	N	0.054	N	0.079	N	0	N		N		N		N		N	Undetermined	N	Undetermined
NL	1365	2202	2012-01-16	2	5	G	PA	2012-01-17	287	Freestall	Yes	2011	Yes	ELISA serum	2011	0	N	-0.005	N	0.054	N	0.003	N	0	N		N		N		N		N	Undetermined	N	Undetermined
NL	1910	2002	2012-01-16	3	185	G	PA	2012-01-17	287	Freestall	Yes	2011	Yes	ELISA serum	2011	0	N	-0.005	N	0.0535	N	0.006	N	0	N		N		N		N		N	Undetermined	N	Undetermined
NL	1643	2142	2012-01-16	2	56	G	PA	2012-01-17	287	Freestall	Yes	2011	Yes	ELISA serum	2011	0	N	0	N	0.053	N	0.015	N	0	N		N		N		N		N	Undetermined	N	Undetermined
NL	1938	2184	2012-01-16	2	12	G	PA	2012-01-17	287	Freestall	Yes	2011	Yes	ELISA serum	2011	0	N	0	N	0.053	N	0.013	N	0	N		N		N		N		N	Undetermined	N	Undetermined
NL	1579	1854	2012-01-16	4	307	G	PA	2012-01-17	287	Freestall	Yes	2011	Yes	ELISA serum	2011	0	N	0.002	N	0.0575	N	0.014	N	0	N		N		N		N		N	Undetermined	N	Undetermined
NL	1301	1973	2012-01-16	3	190	G	PA	2012-01-17	287	Freestall	Yes	2011	Yes	ELISA serum	2011	0	N	0.003	N	0.055	N	0.019	N	0	N		N		N		N		N	Undetermined	N	Undetermined
NL	1724	2175	2012-01-16	2	55	G	PA	2012-01-17	287	Freestall	Yes	2011	Yes	ELISA serum	2011	0	N	0.004	N	0.053	N	0.007	N	0	N		N		N		N		N	Undetermined	N	Undetermined
NL	1803	1850	2012-01-16	4	114	G	PA	2012-01-17	287	Freestall	Yes	2011	Yes	ELISA serum	2011	0	N	0.004	N	0.058	N	0.01	N	0	N		N		N		N		N	Undetermined	N	Undetermined
NL	1081	2172	2012-01-16	2	4	G	PA	2012-01-17	287	Freestall	Yes	2011	Yes	ELISA serum	2011	0	N	0.005	N	0.0525	N	0.017	N	0	N		N		N		N		N	Undetermined	N	Undetermined
NL	1348	2153	2012-01-16	2	57	G	PA	2012-01-17	287	Freestall	Yes	2011	Yes	ELISA serum	2011	0	N	0.006	N	0.057	N	0.01	N	0	N		N		N		N		N	Undetermined	N	Undetermined
NL	1959	2120	2012-01-16	2	121	G	PA	2012-01-17	287	Freestall	Yes	2011	Yes	ELISA serum	2011	0	N	0.006	N	0.053	N	0.013	N	0	N		N		N		N		N	Undetermined	N	Undetermined
NL	1372	1776	2012-01-16	5	27	G	PA	2012-01-17	287	Freestall	Yes	2011	Yes	ELISA serum	2011	0	N	0.008	N	0.0575	N	-0.008	N	0	N		N		N		N		N	Undetermined	N	Undetermined
NL	1380	2132	2012-01-16	2	4	G	PA	2012-01-17	287	Freestall	Yes	2011	Yes	ELISA serum	2011	0	N	0.008	N	0.054	N	0.031	N	0	N		N		N		N		N	Undetermined	N	Undetermined
NL	1476	2041	2012-01-16	2	371	G	PA	2012-01-17	287	Freestall	Yes	2011	Yes	ELISA serum	2011	0	N	0.009	N	0.0545	N	0.018	N	0	N		N		N		N		N	Undetermined	N	Undetermined
NL	1671	2011	2012-01-16	3	91	G	PA	2012-01-17	287	Freestall	Yes	2011	Yes	ELISA serum	2011	0	N	0.01	N	0.0535	N	0.01	N	0	N		N		N		N		N	Undetermined	N	Undetermined
NL	1970	2051	2012-01-16	2	384	G	PA	2012-01-17	287	Freestall	Yes	2011	Yes	ELISA serum	2011	0	N	0.01	N	0.053	N	0.049	N	0	N		N		N		N		N	Undetermined	N	Undetermined
NH	1158	2371	2011-11-01	4	186	B	PA	2011-11-11	336	Freestall	Yes	long time ago	Yes	ELISA milk	2011	0.6	N	0.007	N	0.0625	N	0.004	N	0	N		N		N		N		N	Undetermined	N	Undetermined
NH	1740	2556	2011-11-01	2	318	B	PA	2011-11-11	336	Freestall	Yes	long time ago	Yes	ELISA milk	2011	0.6	N	0.008	N	0.16	N	0.008	N	0	N		N		N		N		N	Undetermined	N	Undetermined
NH	1505	2508	2011-11-01	3	22	B	PA	2011-11-11	336	Freestall	Yes	long time ago	Yes	ELISA milk	2011	0.6	N	0.009	N	0.0515	N	0.004	N	0	N		N		N		N		N	Undetermined	N	Undetermined
NH	1727	2496	2011-11-01	3	83	B	PA	2011-11-11	336	Freestall	Yes	long time ago	Yes	ELISA milk	2011	0.6	N	0.012	N	0.0575	N	0.029	N	0	N		N		N		N		N	Undetermined	N	Undetermined
NH	1031	555	2011-11-01	2	42	B	PA	2011-11-11	336	Freestall	Yes	long time ago	Yes	ELISA milk	2011	0.6	N	0.013	N	0.0565	N	0.087	N	0	N		N		N		N		N	Undetermined	N	Undetermined
NH	275	8038	2011-10-17	2	42	K	GA	2011-10-21	157	Freestall/pasture	Yes	2007	Yes	ELISA serum	2011	1.47059	N	0.007	N	0.055	N	-0.002	N	0	N		N		N		N		N	Undetermined	N	Undetermined
NH	959	3518	2011-10-17	5	170	K	GA	2011-10-21	157	Freestall/pasture	Yes	2007	Yes	ELISA serum	2011	1.47059	N	0.013	N	0.0585	N	0.005	N	0	N		N		N		N		N	Undetermined	N	Undetermined
NH	290	8054	2011-10-17	2	53	K	GA	2011-10-21	157	Freestall/pasture	Yes	2007	Yes	ELISA serum	2011	1.47059	N	0.014	N	0.0565	N	0.01	N	0	N		N		N		N		N	Undetermined	N	Undetermined
NH	1599	1696	2011-10-24	2	363	D	PA	2011-10-22	271	Freestall/bedded pack	Yes	long time ago	Yes	ELISA milk	2010	4.6	N	0.016	N	0.054	N	0.067	N	0	N		N		N		N		N	Undetermined	N	Undetermined
NH	231	4726	2011-09-12	2	109	F	CA	2011-09-12	1400	Freestall	No		Yes	ELISA serum	2006	5.09031	N	0.002	N	0.0525	N	0.015	N	0	N		N		N		N		N	Undetermined	N	Undetermined
NH	137	967	2011-09-12	3	165	F	CA	2011-09-12	1400	Freestall	No		Yes	ELISA serum	2006	5.09031	N	0.004	N	0.071	N	0.011	N	0	N		N		N		N		N	Undetermined	N	Undetermined
NH	141	564	2011-09-12	2	212	F	CA	2011-09-12	1400	Freestall	No		Yes	ELISA serum	2006	5.09031	N	0.006	N	0.052	N	0.006	N	0	N		N		N		N		N	Undetermined	N	Undetermined
NH	9	1471	2011-09-12	3	426	F	CA	2011-09-12	1400	Freestall	No		Yes	ELISA serum	2006	5.09031	N	0.007	N	0.051	N	0.012	N	0	N		N		N		N		N	Undetermined	N	Undetermined
NH	79	4989	2011-09-12	2	29	F	CA	2011-09-12	1400	Freestall	No		Yes	ELISA serum	2006	5.09031	N	0.008	N	0.0525	N	0.025	N	0	N		N		N		N		N	Undetermined	N	Undetermined
NH	1980	1638	2012-01-10	3	26	F	CA	2011-09-12	1400	Freestall	No		Yes	ELISA serum	2006	5.09031	N	0.008	N	0.0585	N	0.004	N	0	N		N		N		N		N	Undetermined	N	Undetermined
NH	11	1514	2011-09-12	4	101	F	CA	2011-09-12	1400	Freestall	No		Yes	ELISA serum	2006	5.09031	N	0.009	N	0.051	N	0.01	N	0	N		N		N		N		N	Undetermined	N	Undetermined
NH	351	4001	2011-09-12	3	330	F	CA	2011-09-12	1400	Freestall	No		Yes	ELISA serum	2006	5.09031	N	0.009	N	0.0585	N	0.069	N	0	N		N		N		N		N	Undetermined	N	Undetermined
NH	780	2322	2011-09-12	2	41	F	CA	2011-09-12	1400	Freestall	No		Yes	ELISA serum	2006	5.09031	N	0.009	N	0.0555	N	0.039	N	0	N		N		N		N		N	Undetermined	N	Undetermined
NH	1659	2083	2012-01-10	3	85	F	CA	2011-09-12	1400	Freestall	No		Yes	ELISA serum	2006	5.09031	N	0.009	N	0.064	N	0.001	N	0	N		N		N		N		N	Undetermined	N	Undetermined
NH	526	4684	2011-09-12	2	143	F	CA	2011-09-12	1400	Freestall	No		Yes	ELISA serum	2006	5.09031	N	0.01	N	0.062	N	0.029	N	0	N		N		N		N		N	Undetermined	N	Undetermined
NH	816	664	2011-09-12	3	97	F	CA	2011-09-12	1400	Freestall	No		Yes	ELISA serum	2006	5.09031	N	0.01	N	0.0515	N	0.015	N	0	N		N		N		N		N	Undetermined	N	Undetermined
NH	455	4431	2011-09-12	3	78	F	CA	2011-09-12	1400	Freestall	No		Yes	ELISA serum	2006	5.09031	N	0.012	N	0.052	N	0.181	N	0	N		N		N		N		N	Undetermined	N	Undetermined
NH	746	368	2011-09-12	4	54	F	CA	2011-09-12	1400	Freestall	No		Yes	ELISA serum	2006	5.09031	N	0.012	N	0.0575	N	0.001	N	0	N		N		N		N		N	Undetermined	N	Undetermined
NH	495	4612	2011-08-15	3	230	J	CA	2011-08-08	775	Freestall	No		Yes	ELISA serum	2008	7.53676	N	0.006	N	0.054	N	0.009	N	0	N		N		N		N		N	Undetermined	N	Undetermined
NH	127	5006	2011-08-08	2	82	J	CA	2011-08-08	775	Freestall	No		Yes	ELISA serum	2008	7.53676	N	0.008	N	0.051	N	0.003	N	0	N		N		N		N		N	Undetermined	N	Undetermined
NH	402	5380	2011-08-08	2	5	J	CA	2011-08-08	775	Freestall	No		Yes	ELISA serum	2008	7.53676	N	0.01	N	0.051	N	0.006	N	0	N		N		N		N		N	Undetermined	N	Undetermined
NH	125	4640	2011-08-08	4	202	J	CA	2011-08-08	775	Freestall	No		Yes	ELISA serum	2008	7.53676	N	0.017	N	0.059	N	0.012	N	0	N		N		N		N		N	Undetermined	N	Undetermined
NH	520	5226	2011-08-15	2	263	J	CA	2011-08-08	775	Freestall	No		Yes	ELISA serum	2008	7.53676	N	0.019	N	0.069	N	0.006	N	0	N		N		N		N		N	Undetermined	N	Undetermined
NH	848	3918	2011-09-26	5	76	E	CA	2011-09-26	700	Freestall/drylot	Yes	2004	Yes	ELISA serum	2010	10.7317	N	0.012	N	0.053	N	0.019	N	0	N		N		N		N		N	Undetermined	N	Undetermined
NH	2360	126	2012-02-20	6	44	H	MN	2012-02-20	66	Freestall/drylot/other	No		Yes	ELISA milk	2010	53.3	N	0.007	N	0.067	N	0.02	N	0	N		N		N		N		N	Undetermined	N	Undetermined
F+E-	1933	4489	2012-01-10	3	93	F	CA	2011-09-12	1400	Freestall	No		Yes	ELISA serum	2006	5.09031	N	0.065	N	0.058	N	0.018	P	6.5	P	28	P	Yes	P+1	29	P	Yes	P+3	28.89	P+1	32.89
F+E-	1414	521	2012-01-10	2	227	F	CA	2011-09-12	1400	Freestall	No		Yes	ELISA serum	2006	5.09031	N	0.201	N	0.089	N	0.049	P	5.75	P	28	P	Yes	P+1	33	P	Yes	P+3	29.17	P+1	32.865
F+E-	103	4835	2011-08-08	3	260	J	CA	2011-08-08	775	Freestall	No		Yes	ELISA serum	2008	7.53676	N	0.032	N	0.067	N	0.014	P	0.25	P	34	P	Yes	P+1	30	P	Yes	P+2	31.06	P+1	35.315
F+E-	1673	1327	2011-10-24	5	323	D	PA	2011-10-22	271	Freestall/bedded pack	Yes	long time ago	Yes	ELISA milk	2010	4.6	N	0.075	N	0.055	N	0.019	N	0	P	39	P	Yes	P+2	22	P	Yes	P+2	32.03	P+1	35.32
F+E-	807	4670	2011-09-26	3	363	E	CA	2011-09-26	700	Freestall/drylot	Yes	2004	Yes	ELISA serum	2010	10.7317	N	0.342	N	0.0785	N	0.154	N	0	P	41	P	Yes	P+1	31	P	Yes	P+2	33.54	P+1	37.885
F+E-	664	3804	2011-10-17	2	251	K	GA	2011-10-21	157	Freestall/pasture	Yes	2007	Yes	ELISA serum	2011	1.47059	N	0.013	N	0.051	N	-0.001	P	0.25	P	40	P	Yes	P+1	34	P	Yes	P+1	35.22	P+1	35.395
F+E-	361	8022	2011-10-17	2	127	K	GA	2011-10-21	157	Freestall/pasture	Yes	2007	Yes	ELISA serum	2011	1.47059	N	0.557	N	0.074	N	0.058	P	4.75	P	10	N		P+1	35	P	Yes	P+2	30.95	P+1	31.825
F+E-	1697	479	2011-11-01	2	107	B	PA	2011-11-11	336	Freestall	Yes	long time ago	Yes	ELISA milk	2011	0.6	N	0.011	N	0.0515	N	0.033	N	0	N		N		P+1	29	P	Yes	P+2	33.15	P+1	35.96
F+E-	2648	113	2012-02-20	3	128	L	MN	2012-02-20	330	Freestall	No		Yes	ELISA milk	2010	0	N	-0.001	N	0.052	N	0	N	0	P	49	N		P+1	30	P	Yes	P+1	37.91	P+1	36.92
F+E-	1345	2581	2011-11-01	2	128	B	PA	2011-11-11	336	Freestall	Yes	long time ago	Yes	ELISA milk	2011	0.6	N	0.567	N	0.0965	N	0.229	N	0	N		N		P+1	32	P	Yes	P+2	32.36	P+1	33.13
F+E-	1212	2317	2011-11-01	3	170	B	PA	2011-11-11	336	Freestall	Yes	long time ago	Yes	ELISA milk	2011	0.6	N	0.019	N	0.0555	N	0.043	N	0	N		N		P+1	35	P	Yes	P+1	35.28	P+1	37.825
F+E-	581	5237	2011-09-26	2	72	E	CA	2011-09-26	700	Freestall/drylot	Yes	2004	Yes	ELISA serum	2010	10.7317	N	0.008	N	0.0595	N	0.006	N	0	P	40	P	Yes	N		N		P+2	33.35	P+1	36.69
F+E-	680	4545	2011-09-26	2	319	E	CA	2011-09-26	700	Freestall/drylot	Yes	2004	Yes	ELISA serum	2010	10.7317	N	0.022	N	0.0535	N	0.004	N	0	P	41	P	Yes	N		N		P+2	33.93	P+1	36.875
F+E-	2351	2717	2012-02-20	4	47	L	MN	2012-02-20	330	Freestall	No		Yes	ELISA milk	2010	0	N	0.369	N	0.1435	N	0.284	N	0	N		N		P+1	31	P	Yes	P+1	35.86	+/-	38.195
F+E-	1042	1922	2012-01-23	2	21	A	PA	2012-01-24	222	Freestall	Yes	long time ago	Yes	ELISA serum	2011	0	N	0.065	N	0.0635	N	0.068	N	0	P	48	N		P+2	27	P	Yes	N	Undetermined	N	Undetermined
F+E-	2821	2866	2012-02-20	2	91	L	MN	2012-02-20	330	Freestall	No		Yes	ELISA milk	2010	0	N	0.356	N	0.0595	N	0.25	N	0	P	48	N		P+1	30	P	Yes	N	Undetermined	N	Undetermined
F+E-	1194	2154	2012-01-16	2	161	G	PA	2012-01-17	287	Freestall	Yes	2011	Yes	ELISA serum	2011	0	N	0.019	N	0.0555	N	0.07	N	0	P	21	N		P+1	32	P	Yes	N	Undetermined	N	Undetermined
F+E-	1600	4225	2012-01-10	3	226	F	CA	2011-09-12	1400	Freestall	No		Yes	ELISA serum	2006	5.09031	N	0.155	N	0.071	N	0.048	N	0	N		N		P+1	34	P	Yes	P+1	36	N	Undetermined
F+E-	1865	1435	2012-01-23	6	241	A	PA	2012-01-24	222	Freestall	Yes	long time ago	Yes	ELISA serum	2011	0	N	0.012	N	0.0525	N	0.047	N	0	P	43	N		P+1	35	P	Yes	N	Undetermined	N	Undetermined
F+E-	1160	2770	2012-02-20	4	246	L	MN	2012-02-20	330	Freestall	No		Yes	ELISA milk	2010	0	N	0.009	N	0.0545	N	0.028	N	0	P	35	P	Yes	N		N		P+1	37.36	N	Undetermined
F+E-	206	4926	2011-09-26	2	87	E	CA	2011-09-26	700	Freestall/drylot	Yes	2004	Yes	ELISA serum	2010	10.7317	N	0.008	N	0.054	N	0.001	N	0	P	48	N		N		N		P+2	34.06	P+1	36.17
F+E-	2576	195	2012-02-20	3	172	H	MN	2012-02-20	66	Freestall/drylot/other	No		Yes	ELISA milk	2010	53.3	N	0.05	N	0.0665	N	0.015	N	0	N		N		N		N		P+1	35.44	P+3	26.93
F+E-	1077	1843	2012-01-16	4	53	G	PA	2012-01-17	287	Freestall	Yes	2011	Yes	ELISA serum	2011	0	N	0.017	N	0.056	N	0.004	N	0	N		N		P+2	26	P	Yes	N	Undetermined	N	Undetermined
F+E-	2213	2585	2012-02-20	5	93	L	MN	2012-02-20	330	Freestall	No		Yes	ELISA milk	2010	0	N	0.003	N	0.0565	N	0.011	N	0	N		N		P+1	29	P	Yes	N	Undetermined	N	Undetermined
F+E-	1086	1551	2011-10-24	3	69	D	PA	2011-10-22	271	Freestall/bedded pack	Yes	long time ago	Yes	ELISA milk	2010	4.6	N	0.023	N	0.058	N	0.035	N	0	P	15	P	Negative	N		N		P+1	35.85	N	Undetermined
F+E-	1843	2535	2011-11-01	2	140	B	PA	2011-11-11	336	Freestall	Yes	long time ago	Yes	ELISA milk	2011	0.6	N	0.055	N	0.064	N	0.031	N	0	P	38	N		N		N		P+1	38.1	P+1	35.105
F+E-	748	4064	2011-09-26	4	541	E	CA	2011-09-26	700	Freestall/drylot	Yes	2004	Yes	ELISA serum	2010	10.7317	N	0.01	N	0.055	N	0.007	N	0	N		N		N		N		P+2	33.96	P+1	35.645
F+E-	442	4957	2011-09-26	1	751	E	CA	2011-09-26	700	Freestall/drylot	Yes	2004	Yes	ELISA serum	2010	10.7317	N	0.027	N	0.0585	N	0.051	N	0	N		N		N		N		P+2	34.26	P+1	36.35
F+E-	89	4585	2011-09-26	4	77	E	CA	2011-09-26	700	Freestall/drylot	Yes	2004	Yes	ELISA serum	2010	10.7317	N	0.015	N	0.054	N	0.006	N	0	N		N		N		N		P+2	32.68	P+1	36.85
F+E-	534	4681	2011-09-26	3	32	E	CA	2011-09-26	700	Freestall/drylot	Yes	2004	Yes	ELISA serum	2010	10.7317	N	0.003	N	0.055	N	0.007	N	0	N		N		N		N		P+2	34.06	P+1	37.01
F+E-	485	4818	2011-09-26	2	503	E	CA	2011-09-26	700	Freestall/drylot	Yes	2004	Yes	ELISA serum	2010	10.7317	N	0.004	N	0.0545	N	0.012	N	0	N		N		N		N		P+2	34.32	P+1	37.16
F+E-	859	5044	2011-09-26	3	37	E	CA	2011-09-26	700	Freestall/drylot	Yes	2004	Yes	ELISA serum	2010	10.7317	N	0.014	N	0.0605	N	0.011	N	0	N		N		N		N		P+2	34.2	P+1	37.525
F+E-	2074	260	2012-02-20	2	90	H	MN	2012-02-20	66	Freestall/drylot/other	No		Yes	ELISA milk	2010	53.3	N	0.012	N	0.059	N	0.016	N	0	N		N		N		N		P+2	34.14	P+1	37.85
F+E-	1580	2229	2011-11-29	4	292	I								No test			N	0.088	N	0.105			N	0	P	14	N		N		N		P+1	36	+/-	38.945
F+E-	1964	1076	2011-11-29	4	335	I								No test			N	0.013	N	0.0635	N	0.012	N	0	P	14	N		N		N		P+1	39.18	+/-	39.175
F+E-	1876	2536	2011-11-01	2	264	B	PA	2011-11-11	336	Freestall	Yes	long time ago	Yes	ELISA milk	2011	0.6	N	0.052	N	0.058	N	0.04	N	0	P	42	N		N		N		P+1	37.98	+/-	38.63
F+E-	659	26	2011-10-10	4	347	C								No test			N	0.018	N	0.055	N	0.004	N	0	P	44	N		N		N		P+1	35.16	+/-	38.885
F+E-	1930	2473	2011-11-01	2	268	B	PA	2011-11-11	336	Freestall	Yes	long time ago	Yes	ELISA milk	2011	0.6	N	0.179	N	0.052	N	0.039	N	0	P	47	N		N		N		P+1	36.22	+/-	38.48
F+E-	2563	250	2012-02-20	2	113	H	MN	2012-02-20	66	Freestall/drylot/other	No		Yes	ELISA milk	2010	53.3	N	0.014	N	0.06	N	-0.001	N	0	P	47	N		N		N		P+1	35.3	+/-	38.925
F+E-	2274	217	2012-02-20	3	118	H	MN	2012-02-20	66	Freestall/drylot/other	No		Yes	ELISA milk	2010	53.3	N	0.009	N	0.06	N	0.018	N	0	P	49	N		N		N		P+1	35.4	+/-	39.075
F+E-	2672	240	2012-02-20	2	195	H	MN	2012-02-20	66	Freestall/drylot/other	No		Yes	ELISA milk	2010	53.3	N	0.041	N	0.063	N	0.023	N	0	N		N		N		N		P+2	33.53	+/-	38.185
F+E-	626	4829	2011-09-26	3	258	E	CA	2011-09-26	700	Freestall/drylot	Yes	2004	Yes	ELISA serum	2010	10.7317	N	0.044	N	0.068	N	0.015	N	0	N		N		N		N		P+2	33.43	+/-	38.3
F+E-	316	4531	2011-09-26	4	89	E	CA	2011-09-26	700	Freestall/drylot	Yes	2004	Yes	ELISA serum	2010	10.7317	N	0.013	N	0.0555	N	0.002	N	0	N		N		N		N		P+2	34.06	+/-	38.315
F+E-	1111	2594	2011-11-01	2	20	B	PA	2011-11-11	336	Freestall	Yes	long time ago	Yes	ELISA milk	2011	0.6	N	0.04	N	0.059	N	0.01	N	0	N		N		N		N		P+2	33.37	+/-	38.375
F+E-	698	3917	2011-09-26	2	76	E	CA	2011-09-26	700	Freestall/drylot	Yes	2004	Yes	ELISA serum	2010	10.7317	N	0.009	N	0.058	N	0.015	N	0	N		N		N		N		P+2	33.78	+/-	38.43
F+E-	470	4683	2011-09-26	4	17	E	CA	2011-09-26	700	Freestall/drylot	Yes	2004	Yes	ELISA serum	2010	10.7317	N	0.01	N	0.0545	N	0.007	N	0	N		N		N		N		P+2	33.32	+/-	39.65
F+E-	379	3978	2011-10-10	4	262	C								No test			N	0.02	N	0.067	N	0.009	N	0	P	10	N		N		N		P+1	36.16	N	Undetermined
F+E-	1601	136	2011-11-29	4	317	I								No test			N	0.024	N	0.076	N	0.02	N	0	P	14	N		N		N		P+1	35.77	N	Undetermined
F+E-	1357	1743	2011-10-24	2	190	D	PA	2011-10-22	271	Freestall/bedded pack	Yes	long time ago	Yes	ELISA milk	2010	4.6	N	0.057	N	0.053	N	0.014	N	0	P	14	N		N		N		P+1	36.17	N	Undetermined
F+E-	1225	1540	2011-10-24	2	450	D	PA	2011-10-22	271	Freestall/bedded pack	Yes	long time ago	Yes	ELISA milk	2010	4.6	N	0.01	N	0.055	N	-0.001	N	0	P	14	N		N		N		P+1	36.38	N	Undetermined
F+E-	1047	2358	2011-11-01	3	434	B	PA	2011-11-11	336	Freestall	Yes	long time ago	Yes	ELISA milk	2011	0.6	N	0.018	N	0.0545	N	0.027	N	0	P	29	N		N		N		N	Undetermined	P+1	37.905
F+E-	1336	2402	2011-11-01	4	243	B	PA	2011-11-11	336	Freestall	Yes	long time ago	Yes	ELISA milk	2011	0.6	N	0.092	N	0.067	N	0.054	N	0	P	44	N		N		N		P+1	38.02	N	Undetermined
F+E-	1157	1154	2012-01-10	3	29	F	CA	2011-09-12	1400	Freestall	No		Yes	ELISA serum	2006	5.09031	N	0.017	N	0.055	N	0.009	N	0	P	46	N		N		N		P+1	36.08	N	Undetermined
F+E-	1798	2603	2011-11-01	2	15	B	PA	2011-11-11	336	Freestall	Yes	long time ago	Yes	ELISA milk	2011	0.6	N	0.555	N	0.056	N	0.187	N	0	P	47	N		N		N		N	Undetermined	P+1	36.965
F+E-	1818	1882	2012-01-23	2	64	A	PA	2012-01-24	222	Freestall	Yes	long time ago	Yes	ELISA serum	2011	0	N	0.048	N	0.0635	N	0.012	N	0	P	47	N		N		N		P+1	36.99	N	Undetermined
F+E-	2644	2783	2012-02-20	3	85	L	MN	2012-02-20	330	Freestall	No		Yes	ELISA milk	2010	0	N	0.003	N	0.0565	N	0.007	N	0	P	48	N		N		N		N	Undetermined	P+1	36.94
F+E-	1427	1567	2012-01-23	5	26	A	PA	2012-01-24	222	Freestall	Yes	long time ago	Yes	ELISA serum	2011	0	N	0.017	N	0.054	N	0.011	N	0	P	49	N		N		N		P+1	36.48	N	Undetermined
F+E-	1112	3027	2012-01-10	5	85	F	CA	2011-09-12	1400	Freestall	No		Yes	ELISA serum	2006	5.09031	N	0.022	N	0.0595	N	0	P	0.25	N		N		N		N		P+1	36.87	N	Undetermined
F+E-	573	5293	2011-09-26	2	8	E	CA	2011-09-26	700	Freestall/drylot	Yes	2004	Yes	ELISA serum	2010	10.7317	N	0	N	0.0625	N	0.005	N	0	N		N		N		N		P+1	36.52	P+1	35.66
F+E+	787	284	2011-10-10	3	360	C								No test			P	2	P	1.047	P	1.876	P	300	P	15	P	Yes	P+3	20	P	Yes	P+3	19.42	P+3	19.91
F+E+	1206	2532	2011-11-01	2	93	B	PA	2011-11-11	336	Freestall	Yes	long time ago	Yes	ELISA milk	2011	0.6	P	2.261	P	0.4745	P	1.418	P	300	P	14	P	Yes	P+3	7	P	Yes	P+3	17.48	P+3	20.99
F+E+	951	4429	2011-09-26	4	31	E	CA	2011-09-26	700	Freestall/drylot	Yes	2004	Yes	ELISA serum	2010	10.7317	P	1.803	P	0.491	P	1.567	P	300	P	17	P	Yes	P+3	17	P	Yes	P+3	20.07	P+3	21.22
F+E+	522	837	2011-09-12	2	333	F	CA	2011-09-12	1400	Freestall	No		Yes	ELISA serum	2006	5.09031	P	2.48	P	2.691			P	300	P	15	P	Yes	P+3	15	P	Yes	P+3	19.08	P+3	23.58
F+E+	1261	1466	2011-10-24	5	1	D	PA	2011-10-22	271	Freestall/bedded pack	Yes	long time ago	Yes	ELISA milk	2010	4.6	P	2.445	P	1.9275	P	2.744	P	87.5	P	16	P	Yes	P+3	21	P	Yes	P+3	20.45	P+3	23.805
F+E+	2298	2722	2012-02-20	3	120	L	MN	2012-02-20	330	Freestall	No		Yes	ELISA milk	2010	0	P	3.304	P	3.0455	P	1.398	P	300	P	14	P	Yes	P+3	17	P	Yes	P+3	22.01	P+3	24.91
F+E+	1712	2484	2011-11-01	3	247	B	PA	2011-11-11	336	Freestall	Yes	long time ago	Yes	ELISA milk	2011	0.6	P	3.134	P	2.455	P	2.603	P	300	P	16	P	Yes	P+3	13	P	Yes	P+3	22.64	P+3	24.995
F+E+	1037	2538	2011-11-01	3	23	B	PA	2011-11-11	336	Freestall	Yes	long time ago	Yes	ELISA milk	2011	0.6	P	2.366	P	1.319	P	1.487	P	300	P	15	P	Yes	P+3	18	P	Yes	P+3	23.22	P+3	25.11
F+E+	1415	541	2011-11-01	2	211	B	PA	2011-11-11	336	Freestall	Yes	long time ago	Yes	ELISA milk	2011	0.6	P	1.995	P	1.4285	P	0.99	P	150	P	23	P	Yes	P+2	24	P	Yes	P+3	23.29	P+3	25.865
F+E+	684	5384	2011-09-26	2	43	E	CA	2011-09-26	700	Freestall/drylot	Yes	2004	Yes	ELISA serum	2010	10.7317	P	2.263	P	2.11	P	2.409	P	300	P	19	P	Yes	P+3	16	P	Yes	P+3	22.81	P+3	25.875
F+E+	1330	656	2011-12-08	4	241	M								No test			P	2.177	P	0.917	P	1.636	P	300	P	17	P	Yes	P+1	35	P	Yes	P+3	23.11	P+3	26.035
F+E+	1094	1788	2011-10-24	2	125	D	PA	2011-10-22	271	Freestall/bedded pack	Yes	long time ago	Yes	ELISA milk	2010	4.6	P	2.207	P	1.279	P	1.678	P	87.5	P	10	P	Yes	P+1	32	P	Yes	P+3	20.02	P+3	26.15
F+E+	1998	527	2011-11-01	3	37	B	PA	2011-11-11	336	Freestall	Yes	long time ago	Yes	ELISA milk	2011	0.6	P	2.9	P	2.566	P	1.766	P	19.75	P	31	P	Yes	P+2	22	P	Yes	P+3	24.01	P+3	26.28
F+E+	1005	2554	2011-11-01	2	130	B	PA	2011-11-11	336	Freestall	Yes	long time ago	Yes	ELISA milk	2011	0.6	P	2.469	P	1.2785	P	1.51	P	87.5	P	24	P	Yes	P+3	21	P	Yes	P+3	25.41	P+3	26.325
F+E+	10	5215	2011-09-26	2	140	E	CA	2011-09-26	700	Freestall/drylot	Yes	2004	Yes	ELISA serum	2010	10.7317	P	2.498	P	3.8185	P	2.562	P	87.5	P	19	P	Yes	P+3	20	P	Yes	P+3	25.18	P+3	26.44
F+E+	1718	2337	2011-11-01	4	295	B	PA	2011-11-11	336	Freestall	Yes	long time ago	Yes	ELISA milk	2011	0.6	P	2.257	P	0.761	P	1.33	P	87.5	P	23	P	Yes	P+3	16	P	Yes	P+3	25.14	P+3	26.95
F+E+	722	3676	2011-09-26	6	7	E	CA	2011-09-26	700	Freestall/drylot	Yes	2004	Yes	ELISA serum	2010	10.7317	P	1.585	P	0.8975	P	1.72	P	87.5	P	23	P	Yes	P+3	21	P	Yes	P+3	23.83	P+3	27.12
F+E+	2574	85	2012-02-20	2	233	L	MN	2012-02-20	330	Freestall	No		Yes	ELISA milk	2010	0	P	1.528	P	0.4315	P	0.977	P	300	P	17	P	Yes	P+1	35	P	Yes	P+3	25.01	P+3	27.225
F+E+	1342	1737	2011-10-24	2	144	D	PA	2011-10-22	271	Freestall/bedded pack	Yes	long time ago	Yes	ELISA milk	2010	4.6	P	1.579	P	0.5175	P	0.435	P	187.5	P	21	P	Yes	P+2	23	P	Yes	P+3	23.53	P+3	27.29
F+E+	2800	54	2012-02-20	2	527	L	MN	2012-02-20	330	Freestall	No		Yes	ELISA milk	2010	0	P	2.995	P	2.467	P	3.201	P	125	P	16	P	Yes	P+3	16	P	Yes	P+3	25.75	P+3	27.32
F+E+	58	525	2011-10-10	4	315	C								No test			P	1.559	P	1.0445	P	1.193	P	125	P	20	P	Yes	P+3	21	P	Yes	P+3	24.61	P+3	27.975
F+E+	999	4956	2011-08-15	3	103	J	CA	2011-08-08	775	Freestall	No		Yes	ELISA serum	2008	7.53676	P	2.682	P	2.7175	P	2.606	P	20.25	P	26	P	Yes	P+2	25	P	Yes	P+3	25.68	P+2	29.515
F+E+	2356	2861	2012-02-20	2	181	L	MN	2012-02-20	330	Freestall	No		Yes	ELISA milk	2010	0	P	2.464	P	1.719	P	1.905	P	300	P	16	P	Yes	P+3	17	P	Yes	P+3	25.76	P+2	28.225
F+E+	420	4933	2011-08-15	3	142	J	CA	2011-08-08	775	Freestall	No		Yes	ELISA serum	2008	7.53676	P	2.136	P	1.613	P	1.824	P	87.5	P	20	P	Yes	P+3	17	P	Yes	P+3	22.68	P+2	28.765
F+E+	1674	3040	2012-01-10	6	128	F	CA	2011-09-12	1400	Freestall	No		Yes	ELISA serum	2006	5.09031	P	2.111	P	1.1095	P	1.473	P	300	P	19	P	Yes	P+3	19	P	Yes	P+3	22.98	P+2	29.04
F+E+	392	4749	2011-08-08	4	106	J	CA	2011-08-08	775	Freestall	No		Yes	ELISA serum	2008	7.53676	P	1.355	P	0.8305	P	0.788	P	3.75	P	30	P	Yes	P+1	30	P	Yes	P+3	26.59	P+2	29.27
F+E+	2490	212	2012-02-20	3	156	H	MN	2012-02-20	66	Freestall/drylot/other	No		Yes	ELISA milk	2010	53.3	P	1.924	P	1.8705	P	0.434	P	100	P	20	P	Yes	P+3	16	P	Yes	P+3	25.92	P+2	29.Undetermined5
F+E+	1690	140	2012-02-20	2	126	L	MN	2012-02-20	330	Freestall	No		Yes	ELISA milk	2010	0	P	2.999	P	1.718	P	2.391	P	87.5	P	20	P	Yes	P+3	16	P	Yes	P+3	27.02	P+2	29.435
F+E+	2234	2654	2012-02-20	4	264	L	MN	2012-02-20	330	Freestall	No		Yes	ELISA milk	2010	0	P	2.064	P	1.467	P	1.806	P	87.5	P	27	P	Yes	P+3	20	P	Yes	P+3	29.14	P+2	29.825
F+E+	304	384	2011-09-12	3	283	F	CA	2011-09-12	1400	Freestall	No		Yes	ELISA serum	2006	5.09031	P	2.75	P	2.437	Susp	0.307	P	200	P	19	P	Yes	P+3	18	P	Yes	P+3	23.08	P+3	25.76
F+E+	74	5303	2011-08-08	2	126	J	CA	2011-08-08	775	Freestall	No		Yes	ELISA serum	2008	7.53676	P	1.842	P	0.6705	P	0.751	P	8.75	P	31	P	Yes	P+2	28	P	Yes	P+3	29.7	P+1	30.2
F+E+	627	359	2011-10-10	5	20	C								No test			P	1.482	P	0.6115	P	1.485	P	32.5	P	23	P	Yes	P+1	32	P	Yes	P+3	27.32	P+1	30.575
F+E+	771	3657	2011-10-17	3	296	K	GA	2011-10-21	157	Freestall/pasture	Yes	2007	Yes	ELISA serum	2011	1.47059	P	0.721	P	0.3595	N	0.197	P	13.5	P	27	P	Yes	P+2	28	P	Yes	P+3	27.85	P+1	30.955
F+E+	2683	62	2012-02-20	8	445	H	MN	2012-02-20	66	Freestall/drylot/other	No		Yes	ELISA milk	2010	53.3	P	1.183	P	0.2625	P	0.478	P	25.5	P	27	P	Yes	P+1	35	P	Yes	P+3	28.49	P+1	31.15
F+E+	467	4617	2011-08-08	4	206	J	CA	2011-08-08	775	Freestall	No		Yes	ELISA serum	2008	7.53676	P	1.578	P	1.0575	P	0.413	P	2.25	P	30	P	Yes	P+2	28	P	Yes	P+3	28.45	P+1	31.16
F+E+	20	1961	2011-09-12	2	396	F	CA	2011-09-12	1400	Freestall	No		Yes	ELISA serum	2006	5.09031	P	2.55	P	3.2085	P	2.309	P	12.25	P	27	P	Yes	P+3	20	P	Yes	P+3	27.23	P+1	31.605
F+E+	1264	1850	2012-01-10	3	95	F	CA	2011-09-12	1400	Freestall	No		Yes	ELISA serum	2006	5.09031	P	2.133	P	0.6905	P	1.156	P	18.5	P	27	P	Yes	P+2	23	P	Yes	P+3	29.22	P+1	33.29
F+E+	1297	1707	2011-10-24	2	246	D	PA	2011-10-22	271	Freestall/bedded pack	Yes	long time ago	Yes	ELISA milk	2010	4.6	P	1.951	P	0.758	P	0.557	P	0.75	P	33	P	Yes	P+2	24	P	Yes	P+3	30.37	P+1	33.425
F+E+	936	4745	2011-09-26	2	111	E	CA	2011-09-26	700	Freestall/drylot	Yes	2004	Yes	ELISA serum	2010	10.7317	P	1.437	P	0.5145	P	0.777	P	1	P	29	P	Yes	P+1	30	P	Yes	P+3	30.72	P+1	34.25
F+E+	714	1571	2011-09-12	6	59	F	CA	2011-09-12	1400	Freestall	No		Yes	ELISA serum	2006	5.09031	P	2.868	P	3.2825	P	2.654	P	0.5	P	26	P	Yes	P+2	23	P	Yes	P+3	28.56	P+1	34.41
F+E+	2783	2672	2012-02-20	4	273	L	MN	2012-02-20	330	Freestall	No		Yes	ELISA milk	2010	0	P	1.824	P	1.483	P	1.392	P	11.25	P	27	P	Yes	P+2	22	P	Yes	P+3	30.53	P+1	34.475
F+E+	1746	2462	2011-11-01	3	88	B	PA	2011-11-11	336	Freestall	Yes	long time ago	Yes	ELISA milk	2011	0.6	P	2.57	P	1.802	P	1.16	P	0.75	P	35	P	Yes	P+1	29	P	Yes	P+2	31.08	P+1	33.325
F+E+	2954	48	2012-02-20	3	69	L	MN	2012-02-20	330	Freestall	No		Yes	ELISA milk	2010	0	P	1.989	P	1.468	P	1.195	P	6.5	P	27	P	Yes	P+3	21	P	Yes	P+2	31.98	P+1	33.495
F+E+	661	4202	2011-09-26	4	402	E	CA	2011-09-26	700	Freestall/drylot	Yes	2004	Yes	ELISA serum	2010	10.7317	P	1.706	P	0.5075	P	0.888	N	0	P	29	P	Yes	P+2	23	P	Yes	P+3	28.58	P+1	32.86
F+E+	416	4338	2011-09-26	3	366	E	CA	2011-09-26	700	Freestall/drylot	Yes	2004	Yes	ELISA serum	2010	10.7317	P	1.994	P	0.649	P	1.931	N	0	P	29	P	Yes	P+1	29	P	Yes	P+3	30.73	P+1	34.54
F+E+	359	4799	2011-09-26	3	88	E	CA	2011-09-26	700	Freestall/drylot	Yes	2004	Yes	ELISA serum	2010	10.7317	P	1.155	P	0.3625	Susp	0.337	P	1.5	P	26	P	Yes	P+1	29	P	Yes	P+3	29.69	P+1	33.24
F+E+	1990	2233	2011-11-01	4	462	B	PA	2011-11-11	336	Freestall	Yes	long time ago	Yes	ELISA milk	2011	0.6	P	2.515	P	1.7755	P	1.916	N	0	P	30	P	Yes	P+1	31	P	Yes	P+2	31.04	P+1	31.705
F+E+	1319	685	2011-12-08	4	99	M								No test			P	2.606	P	3.6755	P	1.294	N	0	P	32	P	Yes	P+1	30	P	Yes	P+2	31.59	P+1	32.555
F+E+	147	5242	2011-10-17	7	125	K	GA	2011-10-21	157	Freestall/pasture	Yes	2007	Yes	ELISA serum	2011	1.47059	P	1.296	P	0.5	P	0.606	N	0	P	35	P	Yes	P+1	35	P	Yes	P+2	31.7	P+1	33.38
F+E+	1778	1124	2011-11-29	2	25	I								No test			P	1.865	P	1.474	P	0.725	N	0	P	34	P	Yes	P+1	29	P	Yes	P+2	32.07	P+1	33.955
F+E+	1242	1053	2011-11-29	4	402	I								No test			P	2.268	P	3.695	P	2.884	P	3.5	P	14	N		P+1	29	P	Yes	P+3	27.67	P+1	32.155
F+E+	645	5291	2011-09-26	1	507	E	CA	2011-09-26	700	Freestall/drylot	Yes	2004	Yes	ELISA serum	2010	10.7317	P	1.397	N	0.114	P	1.065	P	6	P	24	P	Yes	P+2	25	P	Yes	P+3	28.08	P+1	30.77
F+E+	830	641	2011-10-10	4	289	C								No test			P	1.016	P	0.379			P	1.25	P	33	P	Yes	P+1	32	P	Yes	P+3	28.82	P+1	31.32
F+E+	1845	552	2012-01-10	5	104	F	CA	2011-09-12	1400	Freestall	No		Yes	ELISA serum	2006	5.09031	P	1.264	P	0.636	N	0.281	P	5	P	31	P	Yes	P+1	29	P	Yes	P+3	30.8	P+1	33.85
F+E+	1200	2204	2012-01-10	3	226	F	CA	2011-09-12	1400	Freestall	No		Yes	ELISA serum	2006	5.09031	P	0.961	N	0.0575	P	0.451	P	9.5	P	31	P	Yes	P+1	30	P	Yes	P+3	28.26	P+1	35.2
F+E+	516	4385	2011-08-15	4	348	J	CA	2011-08-08	775	Freestall	No		Yes	ELISA serum	2008	7.53676	P	1.517	P	1.1455	P	0.961	N	0	P	38	P	Yes	P+1	35	P	Yes	P+1	37.37	P+1	37.11
F+E+	1680	1634	2011-10-24	3	76	D	PA	2011-10-22	271	Freestall/bedded pack	Yes	long time ago	Yes	ELISA milk	2010	4.6	P	1.226	P	0.4465	N	0.191	P	3.75	P	32	P	Yes	P+1	35	P	Yes	P+3	29.88	+/-	39.415
F+E+	2328	2532	2012-02-20	5	301	L	MN	2012-02-20	330	Freestall	No		Yes	ELISA milk	2010	0	P	1.466	P	0.306	N	0.253	P	1.25	P	28	P	Yes	P+2	24	P	Yes	P+2	34.1	P+1	36.85
F+E+	1300	2553	2011-11-01	2	59	B	PA	2011-11-11	336	Freestall	Yes	long time ago	Yes	ELISA milk	2011	0.6	P	0.795	N	0.147	P	1.554	N	0	P	27	P	Yes	P+1	29	P	Yes	P+3	30.05	P+1	30.67
F+E+	1084	494	2011-11-01	2	289	B	PA	2011-11-11	336	Freestall	Yes	long time ago	Yes	ELISA milk	2011	0.6	P	0.917	N	0.144	P	0.987	N	0	P	19	P	Yes	P+2	23	P	Yes	P+3	24.85	P+1	33.98
F+E-	2932	226	2012-02-20	3	45	H	MN	2012-02-20	66	Freestall/drylot/other	No		Yes	ELISA milk	2010	53.3	N	0.026	N	0.072	N	0.019	N	0	N		N		P+1	32	P	Yes	P+2	33.79	P+1	36.965
