# Supplementary material for: Identification of sero-reactive antigens for the early diagnosis of Johne’s disease in cattle
Source: PLoS One. 2017 Sep 1;12(9):e0184373. doi: 10.1371/journal.pone.0184373 (PMC5581170; doi:10.1371/journal.pone.0184373)
Supplement: S2 Table — (XLSX) [file pone.0184373.s002.xlsx]

## Sheet: S2 Table
S2 Table. MAP Orthologs of MTB proteins identified as significantly reactive antigens
MAP ID	MTB Antigen	Identity	Group	NL		NH		F+E-		F+E+		predicted cell location	Functional description
				OR	95% CL	OR	95% CL	OR	95% CL	OR	95% CL
MAP0601c	Rv0767c	75.96	NH only	1	--	8.552	1.207, 60.563	2.571	0.45, 14.686	2.099	0.344, 12.81	Intracellular	hypothetical protein
MAP3399	Rv3280	91.07	NH only	1	--	4.222	1.301, 13.704	2.264	0.782, 6.555	1.977	0.671, 5.823	Intracellular	Probable propionyl-CoA carboxylase beta chain 5 AccD5
MAP0353	Rv3696c	87.4	NH_F+E-_F+E+	1	--	22.503	2.297, 220.497	22.902	2.773, 189.121	9.149	1.068, 78.4	Intracellular	Probable glycerol kinase GlpK
MAP0356c	Rv3695	78.78	NH_F+E-_F+E+	1	--	16.025	1.511, 169.952	13.376	1.516, 118.002	11.436	1.25, 104.624	Multi-transmembrane	Possible conserved membrane protein
MAP1501	Rv1782	82.41	NH_F+E-_F+E+	1	--	6.85	0.826, 56.813	7.849	1.243, 49.552	6.995	1.052, 46.5	N-terminally anchored membrane	ESX conserved component EccB5 ESX-5 type VII secretion system protein Probable membrane protein
MAP0210c	Rv0304-s1	33.33	NH_F+E-_F+E+	1	--	8.268	1.462, 46.757	6.913	1.362, 35.104	16.33	3.096, 86.143	N-terminally anchored membrane	hypothetical secreted antigen
MAP1591	Rv1874	76.99	NH_F+E-_F+E+	1	--	9.775	1.152, 82.938	5.153	0.711, 37.32	13.006	1.787, 94.644	Intracellular	hypothetical protein
MAP4276	Rv3413c	58.79	NH_F+E-_F+E+	1	--	3.545	0.887, 14.168	4.251	1.251, 14.45	2.923	0.846, 10.097	Intracellular /TMH start AFTER 60	Unknown alanine and proline rich protein
MAP0568	Rv3495c	82.03	NH_F+E-_F+E+	1	--	3.154	0.903, 11.02	3.288	1.07, 10.105	2.348	0.735, 7.496	Lipid anchored extracellular	Possible Mce-family lipoprotein LprN (Mce-family lipoprotein Mce4E)
MAP3112c	Rv3060c	72.82	NH_F+E+	1	--	7.154	1.213, 42.213	3.272	0.698, 15.344	3.974	0.815, 19.377	Intracellular	Probable transcriptional regulatory protein (probably GntR-family)
MAP1215	Rv1489	72.03	NH_F+E+	1	--	3.722	0.677, 20.479	2.083	0.465, 9.325	5.782	1.285, 26.007	Multi-transmembrane(Lipid modified N-termini)	hypothetical protein
MAP4144	Rv1651c	49	NH_F+E+	1	--	2.254	0.66, 7.699	2.01	0.691, 5.85	3.261	1.107, 9.607	Intracellular	PE-PGRS family protein PE_PGRS30
MAP2923	Rv2855	82.97	F+E- only	1	--	4.741	0.453, 49.592	12.04	1.669, 86.865	5.224	0.671, 40.679	Intracellular	NADPH-dependent mycothiol reductase Mtr
MAP3401	Rv3282	65.26	F+E- only	1	--	2.241	0.414, 12.128	5.023	1.256, 20.092	3.867	0.923, 16.198	Intracellular	hypothetical protein
MAP4342c	Rv3916c	83.06	F+E- only	1	--	1.648	0.34, 7.994	4.378	1.158, 16.553	1.432	0.353, 5.805	Intracellular	hypothetical protein
MAP1214	Rv1488	92.78	F+E- only	1	--	1.666	0.55, 5.053	3.93	1.507, 10.25	1.616	0.604, 4.321	N-terminally anchored membrane	Possible exported conserved protein
MAP2837c	Rv2721c	60.05	F+E- only	1.259	0.322, 4.921	1	--	3.728	1.219, 11.405	1.934	0.631, 5.928	Multi-transmembrane	hypothetical protein
MAP2271c	Rv2448c	88.11	F+E- only	1.302	0.383, 4.425	1	--	3.701	1.343, 10.195	1.438	0.531, 3.896	Intracellular	Probable valyl-tRNA synthase protein ValS (valyl-tRNA synthetase)
MAP1548c	Rv1836c	68.98	F+E- only	1	--	1.741	0.62, 4.891	3.178	1.307, 7.725	2.288	0.921, 5.684	Intracellular /TMH start AFTER 60	hypothetical protein
MAP3490	Rv0280	58.33	F+E- only	1.243	0.369, 4.186	2.509	0.889, 7.08	2.635	1.084, 6.406	1	--	N-terminally anchored membrane	PPE family protein PPE3
MAP2424c	Rv1338	86.86	F+E-_F+E+	1	--	9.41	1.338, 66.182	14.824	2.524, 87.066	16.937	2.807, 102.186	Intracellular	Probable glutamate racemase MurI
MAP2448	Rv1314c	83.16	F+E-_F+E+	1	--	2.389	0.407, 14.02	6.609	1.453, 30.068	2.681	0.567, 12.674	Intracellular	hypothetical protein
MAP1201c	Rv1475c	88.54	F+E-_F+E+	1	--	1.48	0.328, 6.668	5.947	1.679, 21.061	3.539	0.968, 12.941	Intracellular	Probable iron-regulated aconitate hydratase Acn (citrate hydro-lyase) (aconitase)
MAP1211	Rv1485	81.49	F+E-_F+E+	1	--	6.266	1.071, 36.662	4.368	0.953, 20.027	5.209	1.08, 25.129	Intracellular	Ferrochelatase HemZ (protoheme ferro-lyase) (heme synthetase)
MAP1294	Rv1600	86.44	F+E-_F+E+	1	--	2.439	0.613, 9.713	3.569	1.109, 11.49	3.175	0.965, 10.45	Intracellular	Probable histidinol-phosphate aminotransferase HisC1
MAP0996c	Rv1028c	80	F+E-_F+E+	1	--	2.233	0.552, 9.029	3.339	1.021, 10.918	2.611	0.781, 8.727	Multi-transmembrane	Probable sensor protein KdpD
MAP3939c	Rv0442c	72.22	F+E-_F+E+	1	--	1.813	0.608, 5.402	3.161	1.255, 7.96	4.416	1.719, 11.347	N-terminally anchored membrane	PPE family protein PPE10
MAP3574	Rv0157	90.3	F+E-_F+E+	1	--	1.598	0.695, 3.67	2.127	1.039, 4.353	1.529	0.737, 3.172	Multi-transmembrane	Probable NAD(P) transhydrogenase (subunit beta) PntB
MAP1553c	Rv1346	81.94	F+E+ only	1	--	4.398	0.974, 19.858	4.782	1.256, 18.2	3.483	0.887, 13.684	Intracellular	Acyl-CoA dehydrogenase MbtN
MAP1922c	Rv2184c	80.63	F+E+ only	1	--	2.891	0.345, 24.211	4.542	0.726, 28.42	7.493	1.133, 49.56	Intracellular	hypothetical protein
MAP0394c	Rv3680	88.8	F+E+ only	1	--	6.833	1.41, 33.12	3.762	0.955, 14.821	8.122	2.013, 32.767	Intracellular	Probable anion transporter ATPase
MAP2931c	Rv2860c	78.74	F+E+ only	1	--	6.968	0.992, 48.941	3.146	0.553, 17.892	14.279	2.432, 83.837	N-terminally anchored membrane	Probable glutamine synthetase GlnA4 (glutamine synthase) (GS-II)
MAP2609	Rv1174c	61.82	F+E+ only	1.816	0.247, 13.332	1	--	3.115	0.553, 17.555	13.411	2.4, 74.926	N-terminally anchored membrane	Low molecular weight T-cell antigen
MAP0834c	Rv0903c	97	F+E+ only	1	--	3.393	0.558, 20.624	2.832	0.598, 13.424	9.854	2.055, 47.243	Intracellular	Two component response transcriptional regulatory protein PrrA
MAP3429	Rv3307	82.09	F+E+ only	1	--	2.32	0.781, 6.89	2.328	0.896, 6.052	3.323	1.253, 8.81	Intracellular	Probable purine nucleoside phosphorylase DeoD (inosine phosphorylase) (PNP)
MAP1557c	Rv1844c	85.31	F+E+ only	1	--	1.534	0.26, 9.029	2.072	0.484, 8.861	4.626	1.102, 19.423	Intracellular	Probable 6-phosphogluconate dehydrogenase Gnd1
MAP2891c	Rv2783c	90.48	F+E+ only	1	--	1.509	0.463, 4.914	1.988	0.757, 5.219	3.106	1.149, 8.4	Intracellular	Bifunctional protein polyribonucleotide nucleotidyltransferase GpsIphosphorylase) (pnpase)
MAP1272c	Rv1566c	77.21	F+E+ only	1.345	0.528, 3.429	1	--	1.801	0.82, 3.957	3.094	1.435, 6.674	N-terminally anchored membrane	Possible Inv protein
MAP1120	Rv1385	81.75	F+E+ only	1	--	1.212	0.371,3.966	1.776	0.684, 4.609	2.72	1.037, 7.134	Intracellular	Probable orotidine 5'-phosphate decarboxylase PyrF (OMP decarboxylase) (ompdecase)
MAP2123	Rv2334	88.39	F+E+ only	1.039	0.179, 6.025	1	--	1.657	0.421, 6.524	3.803	1.012, 14.284	Intracellular	Cysteine synthase a CysK1 (O-acetylserine sulfhydrylase A) (O-acetylserine (thiol)-lyase A)
MAP0047c	Rv0040c	77.98	F+E+ only	3.377	1.061, 10.746	1	--	1.462	0.504, 4.244	8.07	2.845, 22.887	Intracellular	Secreted proline rich protein Mtc28 (proline rich 28 kDa antigen)
MAP3573	Rv0156	84.55	F+E+ only	1	--	1.049	0.337, 3.267	1.204	0.483, 3.004	2.578	1.027, 6.471	Multi-transmembrane	Probable NAD(P) transhydrogenase (subunit alpha) PntAb
MAP1569	Rv1860	77.59	F+E+ only	1.33	0.587, 3.013	1	--	1.168	0.571, 2.389	5.134	2.477, 10.639	Secretory (released) extracellular	Alanine and proline rich secreted protein Apa
MAP0900	Rv0954	55.22	F+E+ only	1.408	0.565, 3.507	1.462	0.539, 3.967	1	--	3.742	1.688, 8.297	Multi-transmembrane	Probable conserved transmembrane protein
MAP2942c	Rv2878c	77.56	F+E+ only	1.028	0.31, 3.409	1.272	0.441, 3.663	1	--	5.978	2.587, 13.811	Secretory (released) extracellular	Soluble secreted antigen Mpt53 precursor
MAP0523	Rv3544c	82.53	F+E+ only	1.136	0.281, 4.595	4.567	1.258, 16.576	1	--	4.617	1.548, 13.775	Intracellular	Probable acyl-CoA dehydrogenase FadE28
MAP0270	Rv3761c	84.9	F+E+ only	1.36	0.274, 6.74	4.676	0.918, 23.804	1	--	4.329	1.208, 15.513	Intracellular	Possible acyl-CoA dehydrogenase FadE36
