# Supplementary material for: Identification of sero-reactive antigens for the early diagnosis of Johne’s disease in cattle
Source: PLoS One. 2017 Sep 1;12(9):e0184373. doi: 10.1371/journal.pone.0184373 (PMC5581170; doi:10.1371/journal.pone.0184373)
Supplement: S3 Table — (XLSX) [file pone.0184373.s003.xlsx]

## Sheet: S3 Table
S3 Table. Sensitivity and specificity for each antigen
MAP ID	MTB ID	Group		Mean + 1SD Cutoff (%)					Mean + 2SD Cutoff (%)
			Spec	NH Sens	F+E- Sens	F+E+ Sens		Spec	NH Sens	F+E- Sens	F+E+ Sens
MAP0601c	Rv0767c	NH only	86.6667	43.3333	21.6667	21.6667		96.6667	26.6667	10	5
MAP3399	Rv3280	NH only	93.3333	36.6667	21.6667	21.6667		93.3333	16.6667	11.6667	11.6667
MAP0210c	Rv0304-s1	NH_F+E-_F+E+	86.6667	30	35	48.3333		96.6667	10	18.3333	26.6667
MAP0353	Rv3696c	NH_F+E-_F+E+	83.3333	46.6667	36.6667	35		96.6667	23.3333	25	11.6667
MAP0356c	Rv3695	NH_F+E-_F+E+	83.3333	30	30	33.3333		93.3333	16.6667	16.6667	15
MAP0568	Rv3495c	NH_F+E-_F+E+	93.3333	36.6667	33.3333	26.6667		96.6667	13.3333	11.6667	16.6667
MAP1501	Rv1782	NH_F+E-_F+E+	83.3333	30	28.3333	30		93.3333	13.3333	15	11.6667
MAP1591	Rv1874	NH_F+E-_F+E+	80	30	28.3333	51.6667		96.6667	30	16.6667	30
MAP4276	Rv3413c	NH_F+E-_F+E+	83.3333	46.6667	40	38.3333		93.3333	20	26.6667	20
MAP1215	Rv1489	NH_F+E+	86.6667	40	25	40		96.6667	20	13.3333	20
MAP3112c	Rv3060c	NH_F+E+	83.3333	33.3333	23.3333	30		96.6667	16.6667	11.6667	15
MAP4144	Rv1651c	NH_F+E+	90	40	26.6667	36.6667		96.6667	3.33333	10	18.3333
MAP1214	Rv1488	F+E- only	80	33.3333	31.6667	31.6667		96.6667	16.6667	26.6667	20
MAP1548c	Rv1836c	F+E- only	86.6667	23.3333	25	26.6667		93.3333	3.33333	10	16.6667
MAP2271c	Rv2448c	F+E- only	93.3333	26.6667	26.6667	30		93.3333	10	26.6667	25
MAP2837c	Rv2721c	F+E- only	83.3333	16.6667	28.3333	26.6667		93.3333	3.33333	16.6667	15
MAP2923	Rv2855	F+E- only	86.6667	13.3333	33.3333	35		96.6667	10	16.6667	28.3333
MAP3401	Rv3282	F+E- only	80	13.3333	30	30		96.6667	3.33333	20	15
MAP3490	Rv0280	F+E- only	90	20	28.3333	28.3333		93.3333	13.3333	6.66667	23.3333
MAP4342c	Rv3916c	F+E- only	90	36.6667	30	28.3333		96.6667	13.3333	25	25
MAP0996c	Rv1028c	F+E-_F+E+	80	23.3333	30	33.3333		100	10	10	20
MAP1201c	Rv1475c	F+E-_F+E+	86.6667	23.3333	45	33.3333		93.3333	13.3333	36.6667	28.3333
MAP1211	Rv1485	F+E-_F+E+	83.3333	36.6667	38.33	40		96.6667	16.6667	18.3333	28.3333
MAP1294	Rv1600	F+E-_F+E+	90	20	26.6667	28.3333		96.6667	6.66667	10	21.6667
MAP2424c	Rv1338	F+E-_F+E+	86.6667	30	31.6667	30		93.3333	16.6667	13.3333	28.3333
MAP2448	Rv1314c	F+E-_F+E+	83.3333	30	33.3333	33.3333		96.6667	16.6667	30	25
MAP3574	Rv0157	F+E-_F+E+	80	36.6667	35	40		93.3333	10	21.6667	23.3333
MAP3939c	Rv0442c	F+E-_F+E+	83.3333	33.3333	28.3333	28.3333		96.6667	10	16.6667	25
MAP0047c	Rv0040c	F+E+ only	73.3333	3.33333	15	15		76.6667	0	10	10
MAP0270	Rv3761c	F+E+ only	80	30	20	21.6667		83.3333	10	11.6667	11.6667
MAP0394c	Rv3680	F+E+ only	76.6667	23.3333	20	21.6667		80	6.66667	15	15
MAP0523	Rv3544c	F+E+ only	73.3333	36.6667	23.3333	25		83.3333	20	10	11.6667
MAP0834c	Rv0903c	F+E+ only	73.3333	16.6667	21.6667	21.6667		76.6667	0	15	15
MAP0900	Rv0954	F+E+ only	86.6667	26.6667	10	33.3333		96.6667	0	1.66667	8.33333
MAP1120	Rv1385	F+E+ only	73.3333	13.3333	18.3333	18.3333		73.3333	3.33333	15	15
MAP1272c	Rv1566c	F+E+ only	73.3333	10	23.3333	41.67		80	6.66667	15	33.33
MAP1553c	Rv1346	F+E+ only	63.3333	30	25	26.6667		80	10	13.3333	13.3333
MAP1557c	Rv1844c	F+E+ only	90	13.3333	16.6667	31.6667		93.3333	10	6.66667	16.6667
MAP1569	Rv1860	F+E+ only	76.6667	10	11.6667	68.3333		100	6.66667	5	53.3333
MAP1922c	Rv2184c	F+E+ only	86.6667	30	28.3333	36.6667		96.6667	10	8.33333	13.3333
MAP2123	Rv2334	F+E+ only	76.6667	13.3333	18.3333	18.3333		80	3.33333	11.6667	11.6667
MAP2609	Rv1174c	F+E+ only	70	3.33333	25	46.67		96.67	0	11.6667	38.33
MAP2891c	Rv2783c	F+E+ only	83.3333	16.6667	18.3333	18.3333		83.3333	6.66667	11.6667	11.6667
MAP2931c	Rv2860c	F+E+ only	86.6667	26.6667	23.3333	38.3333		96.6667	3.33333	8.33333	18.3333
MAP2942c	Rv2878c	F+E+ only	90	30	16.6667	68.3333		96.6667	13.3333	1.66667	60
MAP3429	Rv3307	F+E+ only	83.3333	30	31.6667	55		93.3333	16.6667	16.6667	25
MAP3573	Rv0156	F+E+ only	76.6667	20	21.6667	23.3333		83.3333	3.33333	13.3333	13.3333
